# Supplementary material for: Cross-sectional study of Mycoplasma hyopharyngis, Mycoplasma hyopneumoniae, Mycoplasma hyorhinis and Mycoplasma hyosynoviae in the tonsils of fattening pigs from Central-Eastern Europe
Source: Porcine Health Manag. 2025 Mar 6;11:11. doi: 10.1186/s40813-025-00429-6 (PMC11887142; doi:10.1186/s40813-025-00429-6)
Supplement: Supplementary file 1 — Supplementary Material 1 [file 40813_2025_429_MOESM1_ESM.xlsx]

## Sheet: Additional table 1
	Additional table 1. The frequency of Mycoplasma (M.) hyopharyngis, M. hyopneumoniae, M. hyorhinis, and M. hyosynoviae in the examined herds. In cases where three pools were tested positive, the results were marked with dark grey shading. Samples showing one or two positives are highlighted in light grey, while negative samples remained white. For isolation, positive results are also shown in dark…
	Background information			Results of the species-specific PCR (number of positive pools)				Results of the isolation
	Farm of origin	Country of origin	Population size	M. hyopharyngis	M. hyopneumoniae	M. hyorhinis	M. hyosynoviae	M. hyopharyngis	M. hyorhinis	M. hyosynoviae
	Ceminac	Croatia	258500	3/3	0/3	2/3	3/3	negative	positive	positive
	Cepin	Croatia	258500	3/3	0/3	3/3	3/3	negative	negative	positive
	Forkusevci	Croatia	258500	3/3	3/3	3/3	3/3	negative	positive	positive
	Luzani I	Croatia	170000	3/3	3/3	3/3	3/3	negative	positive	positive
	Luzani II	Croatia	258500	3/3	3/3	2/3	2/3	negative	positive	positive
	Trnava	Croatia	146000	2/3	0/3	3/3	0/3	negative	positive	negative
	Veliki Otok I	Croatia	160000	3/3	0/3	3/3	3/3	negative	positive	positive
	Veliki Otok II	Croatia	258500	3/3	0/3	3/3	3/3	negative	positive	positive
	Hostěradice	Czech Republic	180000	3/3	3/3	3/3	3/3	negative	positive	positive
	Hroznetin	Czech Republic	Unkown	3/3	0/3	3/3	3/3	negative	positive	positive
	Malec	Czech Republic	Unkown	3/3	0/3	3/3	3/3	negative	negative	positive
	Polepy	Czech Republic	Unkown	3/3	0/3	1/3	3/3	positive	positive	positive
	Struhařov	Czech Republic	180000	3/3	3/3	3/3	3/3	negative	positive	positive
	Ács	Hungary	50000	3/3	0/3	3/3	3/3	positive	negative	positive
	Ács-Csillapuszta	Hungary	100000	3/3	0/3	3/3	2/3	negative	positive	positive
	Bábolna I	Hungary	155000	0/3	3/3	1/3	1/3	negative	positive	positive
	Bábolna II	Hungary	155000	3/3	3/3	2/3	2/3	negative	positive	positive
	Bábolna III	Hungary	Unkown	3/3	3/3	2/3	0/3	negative	positive	negative
	Bácsbokod	Hungary	150000	3/3	0/3	3/3	3/3	negative	negative	positive
	Bágyogszovát	Hungary	150000	3/3	0/3	3/3	3/3	negative	positive	positive
	Bánhalma	Hungary	62000	3/3	3/3	1/3	1/3	negative	positive	positive
	Báta	Hungary	12400	3/3	2/3	3/3	3/3	positive	positive	positive
	Belvárdgyula	Hungary	15500	3/3	0/3	3/3	2/3	negative	negative	negative
	Bicsérd	Hungary	15500	3/3	1/3	2/3	1/3	negative	positive	positive
	Biharnagybajom I	Hungary	18600	3/3	3/3	3/3	3/3	negative	positive	positive
	Biharnagybajom II	Hungary	18600	3/3	3/3	3/3	3/3	negative	positive	positive
	Bolhás	Hungary	3000	2/3	0/3	3/3	3/3	negative	positive	positive
	Bóly I	Hungary	150000	2/3	2/3	2/3	1/3	negative	positive	positive
	Bóly II	Hungary	15500	3/3	3/3	2/3	3/3	negative	negative	positive
	Böhönye	Hungary	36000	3/3	0/3	2/3	3/3	negative	negative	positive
	Cegléd	Hungary	1000	3/3	3/3	3/3	3/3	negative	positive	positive
	Csemő	Hungary	62000	3/3	0/3	3/3	3/3	negative	positive	positive
	Csikóstőttős	Hungary	9300	3/3	1/3	3/3	3/3	negative	negative	positive
	Dávod	Hungary	18600	3/3	3/3	1/3	2/3	negative	negative	positive
	Döbrököz I	Hungary	150000	3/3	0/3	3/3	2/3	negative	positive	positive
	Döbrököz II	Hungary	31000	3/3	0/3	3/3	3/3	negative	positive	negative
	Dunaszekcső I	Hungary	150000	3/3	1/3	3/3	3/3	negative	negative	positive
	Dunaszekcső II	Hungary	150000	3/3	0/3	3/3	1/3	negative	positive	negative
	Dunaszekcső III	Hungary	31000	3/3	3/3	3/3	3/3	negative	positive	positive
	Egyházasfalu	Hungary	6000	3/3	0/3	3/3	3/3	positive	negative	positive
	Enying	Hungary	180000	3/3	1/3	2/3	2/3	negative	positive	positive
	Felsőtöbörzsök	Hungary	Unkown	0/3	0/3	3/3	3/3	negative	positive	positive
	Fertőszéplak	Hungary	8000	3/3	1/3	3/3	0/3	negative	positive	negative
	Foktő	Hungary	151000	3/3	0/3	3/3	3/3	negative	positive	positive
	Gerde	Hungary	100000	3/3	0/3	3/3	3/3	negative	positive	positive
	Gerjen	Hungary	160000	2/3	0/3	2/3	2/3	negative	positive	positive
	Gölle	Hungary	6200	3/3	3/3	3/3	2/3	positive	positive	positive
	Hajdúböszörmény	Hungary	37200	3/3	3/3	3/3	3/3	negative	positive	positive
	Hajdúszoboszló	Hungary	93000	3/3	0/3	1/3	2/3	negative	negative	positive
	Halmágy	Hungary	Unkown	3/3	3/3	3/3	3/3	negative	positive	positive
	Hatvan	Hungary	Unkown	3/3	0/3	2/3	2/3	positive	positive	positive
	Hódmezővásárhely I	Hungary	150000	3/3	3/3	3/3	3/3	positive	positive	positive
	Hódmezővásárhely II	Hungary	41200	3/3	3/3	3/3	3/3	positive	negative	positive
	Istvánháza	Hungary	155000	0/3	3/3	3/3	0/3	negative	positive	negative
	Jászapáti	Hungary	31000	0/3	3/3	3/3	1/3	negative	positive	negative
	Jászjákóhalma	Hungary	9300	2/3	2/3	3/3	2/3	negative	positive	positive
	Juta	Hungary	Unkown	3/3	3/3	3/3	2/3	negative	positive	positive
	Kajánújfalu	Hungary	121000	3/3	0/3	2/3	1/3	negative	negative	positive
	Kapoly	Hungary	200000	0/3	3/3	3/3	3/3	negative	negative	positive
	Kisbér	Hungary	150000	3/3	0/3	3/3	3/3	negative	positive	positive
	Kiskunfélegyháza I	Hungary	20000	3/3	3/3	3/3	3/3	negative	positive	positive
	Kiskunfélegyháza II	Hungary	45000	3/3	1/3	3/3	3/3	negative	positive	positive
	Kiskunmajsa	Hungary	18600	3/3	0/3	2/3	3/3	positive	negative	positive
	Kisújszállás	Hungary	124000	3/3	0/3	3/3	3/3	negative	negative	positive
	Kocs	Hungary	62000	1/3	3/3	3/3	3/3	negative	positive	positive
	Komárom I	Hungary	4000	3/3	1/3	3/3	3/3	negative	positive	positive
	Komárom II	Hungary	Unkown	0/3	0/3	3/3	0/3	negative	positive	negative
	Környe	Hungary	12000	3/3	0/3	3/3	3/3	negative	positive	positive
	Kövegy	Hungary	12400	0/3	0/3	2/3	0/3	negative	positive	negative
	Kunbaja	Hungary	5000	3/3	1/3	3/3	1/3	negative	negative	positive
	Kunszentmárton	Hungary	37200	1/3	3/3	3/3	3/3	negative	positive	positive
	Lánycsók	Hungary	24800	3/3	2/3	3/3	3/3	positive	negative	positive
	Letenye	Hungary	9300	3/3	0/3	2/3	3/3	positive	positive	positive
	Magyarhomorog	Hungary	62000	3/3	3/3	1/3	2/3	negative	negative	positive
	Magyarkeresztúr	Hungary	5000	3/3	1/3	2/3	0/3	negative	positive	negative
	Marcaltő	Hungary	180000	3/3	0/3	3/3	2/3	negative	negative	positive
	Markotabödöge	Hungary	Unkown	1/3	0/3	1/3	1/3	negative	positive	negative
	Medgyesegyháza	Hungary	Unkown	0/3	1/3	1/3	3/3	negative	negative	positive
	Mezőhegyes	Hungary	Unkown	3/3	3/3	3/3	2/3	negative	negative	positive
	Mezőhír	Hungary	9300	3/3	3/3	2/3	0/3	negative	positive	negative
	Mezőkomárom	Hungary	116000	3/3	0/3	3/3	3/3	negative	positive	positive
	Mezőszilas	Hungary	100000	3/3	0/3	2/3	3/3	positive	positive	positive
	Mezőtúr I	Hungary	9300	3/3	3/3	2/3	2/3	negative	negative	positive
	Mezőtúr II	Hungary	Unkown	3/3	3/3	3/3	2/3	negative	positive	positive
	Mocsa I	Hungary	151000	3/3	0/3	2/3	1/3	negative	positive	negative
	Mocsa II	Hungary	180000	3/3	0/3	2/3	2/3	negative	positive	positive
	Mocsa III	Hungary	6000	2/3	0/3	2/3	3/3	negative	positive	positive
	Mórichida	Hungary	Unkown	3/3	0/3	2/3	3/3	negative	negative	positive
	Múcsony	Hungary	10000	3/3	2/3	2/3	3/3	negative	negative	positive
	Muhi	Hungary	93000	2/3	3/3	3/3	3/3	negative	negative	positive
	Murarátka	Hungary	Unkown	3/3	3/3	3/3	3/3	negative	positive	positive
	Nagyberki	Hungary	50000	3/3	1/3	2/3	3/3	negative	positive	positive
	Nagyigmánd	Hungary	100000	3/3	0/3	3/3	3/3	negative	positive	positive
	Nemesnádudvar	Hungary	180000	3/3	3/3	3/3	2/3	negative	positive	positive
	Nyárád*	Hungary	167000	3/3	0/3	3/3	0/3	positive	negative	positive
	Óalmás	Hungary	150000	3/3	0/3	3/3	2/3	negative	positive	positive
	Ormándlak	Hungary	31000	3/3	3/3	2/3	2/3	negative	positive	positive
	Ormánypuszta I	Hungary	160000	3/3	0/3	3/3	2/3	negative	positive	positive
	Ormánypuszta II	Hungary	159000	3/3	0/3	3/3	3/3	negative	negative	positive
	Ozora	Hungary	9300	3/3	3/3	3/3	3/3	positive	negative	positive
	Pakod	Hungary	93000	3/3	2/3	3/3	3/3	negative	positive	positive
	Pálmonostra	Hungary	35000	3/3	3/3	3/3	3/3	negative	positive	positive
	Pápa I	Hungary	50000	3/3	0/3	3/3	3/3	negative	negative	positive
	Pápa II	Hungary	124000	3/3	1/3	3/3	3/3	negative	positive	positive
	Pécsvárad	Hungary	15500	1/3	0/3	2/3	0/3	negative	positive	negative
	Rábakecöl	Hungary	7000	3/3	1/3	3/3	0/3	negative	negative	negative
	Rábapordány	Hungary	24800	3/3	0/3	3/3	3/3	positive	positive	positive
	Rábaszentandrás I	Hungary	180000	2/3	0/3	1/3	1/3	negative	positive	negative
	Rábaszentandrás II	Hungary	170000	3/3	0/3	3/3	2/3	positive	positive	positive
	Rácalmás	Hungary	Unkown	0/3	0/3	3/3	2/3	negative	positive	positive
	Sajószöged	Hungary	18600	1/3	0/3	3/3	1/3	negative	positive	positive
	Sárszentágota	Hungary	7000	3/3	0/3	3/3	3/3	negative	positive	positive
	Sárszentlőrinc	Hungary	74000	3/3	0/3	2/3	3/3	negative	negative	positive
	Simontornya	Hungary	160000	3/3	0/3	2/3	1/3	negative	positive	positive
	Solt	Hungary	18600	3/3	0/3	2/3	2/3	negative	positive	positive
	Somberek	Hungary	100000	3/3	3/3	3/3	3/3	negative	negative	positive
	Somogycsicsó I	Hungary	180000	3/3	0/3	3/3	1/3	negative	positive	negative
	Somogycsicsó II	Hungary	19500	3/3	1/3	3/3	0/3	negative	positive	negative
	Somogyszob	Hungary	181000	3/3	1/3	2/3	2/3	negative	negative	positive
	Soponya	Hungary	Unkown	0/3	0/3	2/3	2/3	negative	positive	positive
	Szabadbattyán	Hungary	100000	2/3	0/3	3/3	2/3	negative	negative	positive
	Szakály	Hungary	129000	3/3	0/3	3/3	3/3	negative	negative	positive
	Szalánta	Hungary	18600	3/3	3/3	3/3	3/3	negative	positive	positive
	Szany	Hungary	12400	3/3	3/3	3/3	0/3	negative	positive	negative
	Szatymaz	Hungary	15950	3/3	0/3	3/3	0/3	negative	positive	negative
	Szeged	Hungary	24800	3/3	3/3	3/3	3/3	positive	positive	positive
	Szentlőrinc	Hungary	5000	3/3	3/3	3/3	3/3	negative	negative	positive
	Szigetvár	Hungary	31000	2/3	3/3	2/3	2/3	negative	positive	positive
	Tamási	Hungary	6000	3/3	3/3	2/3	2/3	negative	negative	positive
	Tárkány	Hungary	121000	3/3	0/3	3/3	3/3	negative	positive	positive
	Tataháza	Hungary	31000	3/3	0/3	3/3	0/3	negative	positive	negative
	Tekenye	Hungary	7500	3/3	3/3	2/3	2/3	negative	positive	negative
	Tiszainoka	Hungary	139500	0/3	2/3	2/3	0/3	negative	positive	negative
	Tiszaszentimre	Hungary	31000	3/3	3/3	3/3	2/3	negative	positive	positive
	Tomajmonostora	Hungary	9000	3/3	2/3	2/3	2/3	negative	positive	positive
	Töltéstava I	Hungary	24800	3/3	3/3	2/3	2/3	negative	positive	negative
	Töltéstava II	Hungary	24800	3/3	3/3	2/3	3/3	positive	positive	positive
	Töttös	Hungary	5000	3/3	0/3	3/3	1/3	positive	negative	positive
	Túrkeve	Hungary	9300	3/3	3/3	3/3	3/3	negative	positive	positive
	Újmajor	Hungary	160000	3/3	0/3	2/3	1/3	negative	positive	positive
	Újpetre	Hungary	18600	2/3	2/3	2/3	2/3	negative	positive	positive
	Vág	Hungary	6000	2/3	0/3	2/3	2/3	negative	positive	positive
	Városföld	Hungary	62000	3/3	3/3	3/3	3/3	negative	positive	positive
	Vérteskethely	Hungary	160000	3/3	0/3	3/3	3/3	negative	positive	positive
	Veszkény	Hungary	150000	3/3	0/3	3/3	3/3	negative	positive	negative
	Vörösegyháza	Hungary	88000	3/3	0/3	3/3	3/3	negative	negative	positive
	Zalaszentiván	Hungary	9300	3/3	0/3	2/3	2/3	positive	negative	positive
	Velky Cetin I	Slovakia	Unkown	3/3	1/3	3/3	3/3	negative	negative	positive
	Velky Cetin II	Slovakia	Unkown	3/3	0/3	2/3	0/3	negative	positive	negative
	Velky Meder	Slovakia	263500	3/3	1/3	3/3	0/3	negative	positive	negative
	*In one stock the Cq of the M. hyosynoviae PCR was above the cut-off value (Cq=40.66), so it was considered negative for this pathogen, however the isolation of this bacterium was successful.

## Sheet: Additional table 2
	Additional table 2. Quantification cycles (Cq) of the three tonsil pools for the examined mycoplasmas. The cases where isolation succeded are highlighted in grey (the three pools from the same herd were not treated separately during the isolation process).
	Farm of origin	Country of origin	Population size	M. hyopharyngis			M. hyopneumoniae			M. hyorhinis			M. hyosynoviae
	Ceminac	Croatia	258500	32.23	33.00	32.46	N/A	N/A	N/A	25.25	38.15	N/A	27.39	27.32	35.49
	Cepin	Croatia	258500	31.02	30.26	34.67	N/A	N/A	N/A	32.93	32.95	29.20	23.18	29.51	30.09
	Forkusevci	Croatia	258500	27.79	28.17	33.76	28.22	32.49	33.13	28.16	29.51	23.07	26.31	34.63	28.39
	Luzani I	Croatia	170000	31.34	34.77	29.21	30.64	32.86	29.74	27.85	28.98	30.21	26.68	31.84	23.45
	Luzani II	Croatia	258500	28.66	27.91	28.03	30.58	34.80	35.53	37.81	33.56	N/A	39.84	30.91	N/A
	Trnava	Croatia	146000	37.21	33.50	N/A	N/A	N/A	N/A	25.27	26.72	25.59	N/A	N/A	N/A
	Veliki Otok I	Croatia	160000	35.68	36.69	34.34	N/A	N/A	N/A	24.00	24.42	26.40	29.54	25.11	23.20
	Veliki Otok II	Croatia	258500	30.96	32.45	32.61	N/A	N/A	N/A	25.45	27.18	27.06	28.84	31.18	30.12
	Hostěradice	Czech Republic	180000	31.98	31.17	32.04	30.64	30.48	31.12	24.07	24.37	25.93	24.70	25.58	23.96
	Hroznetin	Czech Republic	Unkown	26.76	31.09	35.07	N/A	N/A	N/A	32.44	27.16	35.76	22.81	23.99	32.28
	Malec	Czech Republic	Unkown	30.47	31.04	29.10	N/A	N/A	N/A	31.61	26.58	32.61	26.76	28.86	30.55
	Polepy	Czech Republic	Unkown	30.37	28.05	29.67	N/A	N/A	N/A	26.86	N/A	44.28	28.28	33.50	30.37
	Struhařov	Czech Republic	180000	31.15	27.96	30.28	35.72	37.65	35.64	33.45	26.86	29.52	37.86	29.18	21.92
	Ács	Hungary	50000	29.11	30.40	27.18	N/A	N/A	N/A	29.32	28.04	32.28	37.90	29.24	26.77
	Ács-Csillapuszta	Hungary	100000	27.39	27.84	25.91	N/A	N/A	N/A	28.01	24.75	24.39	30.62	23.74	N/A
	Bábolna I	Hungary	155000	N/A	N/A	N/A	27.88	25.79	26.46	42.07	32.50	43.77	N/A	N/A	34.17
	Bábolna II	Hungary	155000	36.98	37.99	36.22	37.60	37.76	32.91	24.51	25.25	43.59	39.13	32.45	41.02
	Bábolna III	Hungary	Unkown	29.05	28.75	26.10	31.93	28.81	29.65	N/A	27.08	28.19	N/A	N/A	N/A
	Bácsbokod	Hungary	150000	33.00	33.53	32.66	N/A	N/A	N/A	24.44	31.27	33.60	25.25	23.39	32.95
	Bágyogszovát	Hungary	150000	28.16	29.15	29.55	N/A	N/A	N/A	25.98	27.35	24.39	23.86	21.24	21.14
	Bánhalma	Hungary	62000	29.79	25.03	25.92	25.81	36.24	29.14	N/A	N/A	27.27	N/A	40.54	31.29
	Báta	Hungary	12400	34.85	27.44	31.34	37.26	N/A	37.13	26.35	25.52	24.13	23.06	26.85	25.06
	Belvárdgyula	Hungary	15500	30.03	29.14	28.76	N/A	N/A	N/A	30.02	36.23	27.10	30.32	N/A	29.13
	Bicsérd	Hungary	15500	33.38	34.05	29.18	N/A	N/A	34.39	N/A	31.60	26.16	N/A	N/A	28.48
	Biharnagybajom I	Hungary	18600	31.89	36.77	34.53	37.64	37.47	39.40	21.19	33.31	22.14	28.49	26.87	27.41
	Biharnagybajom II	Hungary	18600	24.49	27.44	29.98	26.94	27.21	26.45	24.38	23.63	24.78	25.89	25.11	28.04
	Bolhás	Hungary	3000	36.31	36.36	N/A	N/A	N/A	N/A	24.26	26.31	25.11	23.33	24.26	28.46
	Bóly I	Hungary	150000	29.42	N/A	32.66	N/A	38.71	33.35	26.29	N/A	24.77	N/A	N/A	25.74
	Bóly II	Hungary	15500	33.01	30.95	30.97	39.98	35.94	33.83	41.19	29.73	33.78	39.83	27.95	27.24
	Böhönye	Hungary	36000	26.32	29.56	31.04	N/A	N/A	N/A	27.47	26.12	44.51	26.80	28.43	35.84
	Cegléd	Hungary	1000	30.10	28.08	26.17	27.92	27.34	27.27	28.06	25.68	28.43	25.70	24.29	29.01
	Csemő	Hungary	62000	29.18	31.78	34.20	N/A	N/A	N/A	37.29	27.08	28.64	35.21	26.75	27.44
	Csikóstőttős	Hungary	9300	29.52	27.15	31.25	37.62	N/A	N/A	26.91	26.86	27.86	28.05	26.17	29.98
	Dávod	Hungary	18600	34.88	29.49	30.85	30.00	33.05	30.77	26.12	N/A	N/A	27.30	33.09	N/A
	Döbrököz I	Hungary	150000	31.76	34.52	30.49	N/A	N/A	N/A	28.16	31.30	25.14	33.29	N/A	26.27
	Döbrököz II	Hungary	31000	36.29	34.31	36.47	N/A	N/A	N/A	27.06	26.54	25.59	34.84	27.95	27.27
	Dunaszekcső I	Hungary	150000	33.90	34.99	39.99	40.11	N/A	38.62	31.12	29.39	26.12	27.47	29.12	24.06
	Dunaszekcső II	Hungary	150000	26.03	26.41	28.82	N/A	N/A	N/A	23.29	30.15	25.99	N/A	N/A	37.18
	Dunaszekcső III	Hungary	31000	27.66	37.01	36.21	37.41	35.02	35.06	26.00	29.05	25.03	34.32	26.33	33.48
	Egyházasfalu	Hungary	6000	29.32	32.62	28.83	N/A	N/A	N/A	26.33	29.30	34.86	28.80	30.84	36.05
	Enying	Hungary	180000	27.00	28.15	32.11	38.91	N/A	N/A	N/A	29.19	25.81	N/A	30.23	24.18
	Felsőtöbörzsök	Hungary	Unkown	N/A	N/A	N/A	N/A	N/A	N/A	26.35	25.28	24.05	29.37	27.11	26.06
	Fertőszéplak	Hungary	8000	25.33	25.15	24.89	N/A	38.14	N/A	29.39	25.50	26.56	N/A	N/A	N/A
	Foktő	Hungary	151000	27.87	25.53	29.20	N/A	N/A	N/A	28.84	39.15	29.55	28.03	30.01	26.19
	Gerde	Hungary	100000	30.96	28.04	28.02	N/A	N/A	N/A	24.81	27.52	26.43	22.05	24.21	25.25
	Gerjen	Hungary	160000	N/A	28.17	30.75	N/A	N/A	N/A	N/A	35.43	26.22	N/A	27.12	25.32
	Gölle	Hungary	6200	27.19	33.69	28.48	34.01	35.56	35.23	26.44	31.46	29.77	39.78	N/A	25.81
	Hajdúböszörmény	Hungary	37200	32.26	34.01	26.27	33.12	32.42	37.82	26.42	28.11	29.84	31.85	34.21	31.84
	Hajdúszoboszló	Hungary	93000	29.25	32.11	33.51	N/A	N/A	43.34	N/A	N/A	28.70	N/A	27.57	27.05
	Halmágy	Hungary	Unkown	27.14	28.97	23.88	33.37	29.99	31.15	23.03	30.44	25.89	29.68	31.74	25.96
	Hatvan	Hungary	Unkown	28.52	25.93	27.23	N/A	N/A	N/A	29.64	25.81	N/A	26.81	27.44	43.77
	Hódmezővásárhely I	Hungary	150000	31.01	28.05	29.20	34.33	32.28	33.30	27.44	28.12	25.34	24.13	27.99	30.46
	Hódmezővásárhely II	Hungary	41200	27.65	33.07	30.62	29.16	31.32	29.72	30.76	27.55	27.96	33.21	24.51	28.11
	Istvánháza	Hungary	155000	N/A	N/A	N/A	28.25	30.89	33.43	33.49	31.31	31.67	N/A	N/A	N/A
	Jászapáti	Hungary	31000	N/A	N/A	N/A	26.71	26.52	25.50	22.82	24.44	24.61	36.48	N/A	N/A
	Jászjákóhalma	Hungary	9300	33.73	N/A	37.81	N/A	26.60	26.12	31.70	25.48	25.52	43.62	26.59	24.66
	Juta	Hungary	Unkown	37.60	38.49	31.90	33.32	33.62	30.42	38.95	35.42	34.44	33.01	N/A	31.03
	Kajánújfalu	Hungary	121000	25.05	29.76	26.67	N/A	N/A	N/A	26.50	N/A	31.26	N/A	N/A	26.90
	Kapoly	Hungary	200000	N/A	N/A	N/A	30.39	33.79	36.03	25.72	27.64	27.33	23.84	32.70	26.39
	Kisbér	Hungary	150000	25.63	28.20	28.57	N/A	N/A	N/A	28.29	26.81	25.78	24.09	24.99	34.72
	Kiskunfélegyháza I	Hungary	20000	28.68	33.23	26.17	35.98	36.88	35.97	22.36	27.29	27.23	27.05	30.08	27.37
	Kiskunfélegyháza II	Hungary	45000	28.02	31.11	25.97	N/A	38.37	N/A	28.37	27.56	27.03	23.28	30.98	28.85
	Kiskunmajsa	Hungary	18600	29.41	25.03	26.81	N/A	N/A	N/A	26.53	27.13	N/A	30.78	31.35	27.07
	Kisújszállás	Hungary	124000	32.04	36.11	31.92	N/A	N/A	N/A	37.75	28.97	30.27	30.44	27.32	27.02
	Kocs	Hungary	62000	38.37	N/A	N/A	35.90	37.65	35.76	29.82	30.30	30.93	25.22	29.77	36.17
	Komárom I	Hungary	4000	35.37	27.89	30.66	N/A	39.09	41.15	26.98	28.07	29.30	23.55	30.81	26.60
	Komárom II	Hungary	Unkown	N/A	N/A	N/A	N/A	40.11	N/A	24.71	23.74	28.09	N/A	N/A	44.25
	Környe	Hungary	12000	32.51	33.45	27.93	N/A	N/A	N/A	27.55	26.67	26.82	27.61	36.24	32.67
	Kövegy	Hungary	12400	N/A	N/A	N/A	N/A	N/A	N/A	N/A	34.34	28.74	N/A	N/A	N/A
	Kunbaja	Hungary	5000	28.71	35.17	36.37	29.85	N/A	N/A	27.00	31.30	27.76	41.42	N/A	32.96
	Kunszentmárton	Hungary	37200	N/A	N/A	32.48	30.56	33.01	33.05	27.19	28.74	24.02	25.18	26.94	28.28
	Lánycsók	Hungary	24800	30.52	30.00	26.43	N/A	31.26	31.97	34.94	34.02	35.38	39.60	23.06	24.39
	Letenye	Hungary	9300	39.68	31.12	27.16	N/A	40.20	N/A	N/A	27.50	27.69	29.74	23.98	24.07
	Magyarhomorog	Hungary	62000	28.90	31.29	34.22	26.56	28.01	27.49	28.39	N/A	44.47	26.63	31.02	40.04
	Magyarkeresztúr	Hungary	5000	30.29	28.69	29.70	N/A	39.50	N/A	26.93	22.13	44.04	N/A	N/A	N/A
	Marcaltő	Hungary	180000	31.25	27.38	31.51	N/A	N/A	N/A	35.40	28.28	31.40	31.54	23.35	N/A
	Markotabödöge	Hungary	Unkown	N/A	33.07	41.89	N/A	N/A	N/A	N/A	26.44	N/A	33.87	N/A	N/A
	Medgyesegyháza	Hungary	Unkown	N/A	N/A	N/A	37.55	N/A	40.29	N/A	N/A	39.40	27.03	31.50	30.30
	Mezőhegyes	Hungary	Unkown	36.48	37.22	34.58	27.10	30.32	26.55	28.78	24.15	27.30	26.94	27.64	N/A
	Mezőhír	Hungary	9300	33.61	32.83	29.11	25.74	28.07	24.37	28.95	N/A	26.87	N/A	N/A	N/A
	Mezőkomárom	Hungary	116000	28.71	24.75	28.56	N/A	N/A	N/A	28.72	22.77	24.12	23.25	22.76	22.56
	Mezőszilas	Hungary	100000	31.86	28.44	33.01	N/A	N/A	N/A	23.87	43.61	24.11	32.02	30.48	30.79
	Mezőtúr I	Hungary	9300	33.32	33.24	30.16	32.41	32.15	34.73	26.76	27.28	N/A	27.14	26.43	N/A
	Mezőtúr II	Hungary	Unkown	34.40	34.65	36.29	28.00	27.25	27.43	26.25	28.70	26.26	28.15	N/A	27.60
	Mocsa I	Hungary	151000	29.15	30.07	28.24	N/A	N/A	N/A	26.28	35.41	N/A	36.85	N/A	N/A
	Mocsa II	Hungary	180000	31.11	30.55	25.64	N/A	N/A	N/A	27.43	N/A	32.93	24.30	N/A	39.64
	Mocsa III	Hungary	6000	38.66	N/A	36.62	N/A	N/A	N/A	40.11	28.16	28.11	32.36	35.24	31.21
	Mórichida	Hungary	Unkown	25.73	27.96	27.49	N/A	42.19	N/A	31.90	N/A	29.12	28.05	29.50	28.10
	Múcsony	Hungary	10000	26.84	26.36	24.00	28.75	N/A	31.93	33.86	N/A	32.10	26.33	32.44	25.36
	Muhi	Hungary	93000	N/A	32.39	28.18	31.07	32.65	32.93	33.72	29.31	28.33	26.56	30.55	22.41
	Murarátka	Hungary	Unkown	32.24	33.06	28.19	27.55	28.18	29.04	26.87	27.75	26.40	25.06	24.70	27.56
	Nagyberki	Hungary	50000	25.51	24.09	28.14	N/A	37.72	N/A	27.44	27.06	41.49	34.79	24.13	32.99
	Nagyigmánd	Hungary	100000	26.49	29.38	32.11	N/A	N/A	N/A	28.79	25.72	35.35	27.05	24.20	39.84
	Nemesnádudvar	Hungary	180000	28.77	28.54	28.33	32.80	29.62	30.84	25.80	30.16	24.93	23.71	N/A	23.09
	Nyárád*	Hungary	167000	28.21	28.54	30.05	N/A	N/A	N/A	28.88	27.94	32.72	N/A	N/A	40.66
	Óalmás	Hungary	150000	32.61	28.77	30.13	N/A	N/A	N/A	24.99	26.95	25.03	27.03	N/A	27.28
	Ormándlak	Hungary	31000	29.63	36.73	30.70	38.25	37.85	31.97	27.38	N/A	36.79	31.90	N/A	36.15
	Ormánypuszta I	Hungary	160000	33.90	28.20	28.65	N/A	N/A	N/A	26.37	25.18	38.94	19.88	23.77	N/A
	Ormánypuszta II	Hungary	159000	32.93	32.57	29.90	N/A	N/A	N/A	25.09	25.24	26.82	28.79	23.68	29.25
	Ozora	Hungary	9300	30.94	30.07	28.01	31.48	34.06	32.45	22.92	25.04	28.20	25.58	26.01	23.41
	Pakod	Hungary	93000	30.69	33.71	31.32	43.19	39.02	39.71	29.72	24.30	28.42	30.16	28.42	31.62
	Pálmonostra	Hungary	35000	31.29	25.23	27.37	34.43	33.88	33.26	24.02	26.42	30.72	28.76	26.27	27.47
	Pápa I	Hungary	50000	30.99	26.79	29.38	N/A	N/A	N/A	34.59	28.12	25.26	27.25	31.57	30.16
	Pápa II	Hungary	124000	24.92	27.70	28.42	N/A	37.50	N/A	29.25	38.27	33.45	25.64	30.56	29.75
	Pécsvárad	Hungary	15500	35.15	N/A	N/A	N/A	N/A	N/A	27.82	N/A	35.59	N/A	N/A	N/A
	Rábakecöl	Hungary	7000	32.95	33.86	36.16	36.48	N/A	N/A	26.11	33.46	26.80	N/A	N/A	N/A
	Rábapordány	Hungary	24800	25.24	30.11	25.94	N/A	N/A	N/A	27.00	24.92	27.25	29.28	31.86	32.25
	Rábaszentandrás I	Hungary	180000	39.79	N/A	36.03	N/A	N/A	N/A	N/A	N/A	21.95	N/A	N/A	33.73
	Rábaszentandrás II	Hungary	170000	26.89	29.34	28.32	N/A	N/A	N/A	26.24	30.47	27.29	25.52	N/A	25.49
	Rácalmás	Hungary	Unkown	N/A	N/A	N/A	N/A	N/A	N/A	34.76	30.12	24.88	36.79	34.75	43.79
	Sajószöged	Hungary	18600	37.83	N/A	N/A	N/A	N/A	N/A	21.14	22.65	23.38	N/A	38.06	N/A
	Sárszentágota	Hungary	7000	33.33	28.57	29.97	N/A	N/A	N/A	28.25	26.57	37.43	32.55	32.63	32.86
	Sárszentlőrinc	Hungary	74000	33.99	31.25	29.44	N/A	N/A	N/A	N/A	36.91	28.16	29.40	32.26	23.19
	Simontornya	Hungary	160000	31.95	30.66	32.54	N/A	N/A	N/A	N/A	26.80	39.06	N/A	24.11	N/A
	Solt	Hungary	18600	27.46	31.94	35.00	N/A	N/A	N/A	24.54	36.01	N/A	26.05	37.20	N/A
	Somberek	Hungary	100000	33.22	31.73	33.32	26.09	29.77	28.23	26.88	27.90	27.14	24.07	23.83	26.69
	Somogycsicsó I	Hungary	180000	30.54	27.17	27.02	N/A	N/A	N/A	29.26	24.08	38.41	39.24	N/A	N/A
	Somogycsicsó II	Hungary	19500	26.17	28.23	28.41	39.66	N/A	N/A	25.55	27.03	35.54	41.13	N/A	N/A
	Somogyszob	Hungary	181000	29.47	25.15	27.40	N/A	40.04	36.55	24.50	23.47	N/A	20.89	24.36	N/A
	Soponya	Hungary	Unkown	N/A	N/A	N/A	N/A	N/A	N/A	N/A	28.29	28.86	N/A	31.23	32.74
	Szabadbattyán	Hungary	100000	31.66	35.45	N/A	N/A	N/A	N/A	30.08	34.16	31.76	25.80	N/A	32.91
	Szakály	Hungary	129000	26.57	28.41	29.46	N/A	N/A	N/A	27.46	27.01	25.96	27.97	24.00	22.70
	Szalánta	Hungary	18600	35.17	37.41	39.23	36.21	34.08	35.72	31.19	29.57	29.86	33.51	27.82	35.82
	Szany	Hungary	12400	37.91	36.00	32.54	31.03	31.26	30.11	25.30	28.43	26.61	N/A	N/A	N/A
	Szatymaz	Hungary	15950	28.47	26.15	28.09	N/A	N/A	N/A	22.90	24.89	36.03	N/A	N/A	N/A
	Szeged	Hungary	24800	25.85	26.35	30.64	28.30	27.19	28.06	27.01	24.50	24.89	25.27	24.35	24.73
	Szentlőrinc	Hungary	5000	31.80	35.89	37.00	29.91	32.30	31.94	26.01	26.80	28.13	31.36	24.99	25.28
	Szigetvár	Hungary	31000	42.09	30.41	29.23	37.31	32.17	33.93	N/A	34.14	33.14	40.19	39.03	31.68
	Tamási	Hungary	6000	30.03	36.35	34.29	27.75	29.02	28.47	N/A	28.53	38.43	35.42	35.70	N/A
	Tárkány	Hungary	121000	30.06	27.03	30.08	N/A	N/A	N/A	27.64	26.95	26.53	37.39	20.48	24.90
	Tataháza	Hungary	31000	35.42	37.34	35.36	N/A	N/A	N/A	28.37	35.07	31.47	N/A	N/A	N/A
	Tekenye	Hungary	7500	29.04	23.50	31.98	32.11	34.76	35.57	28.18	33.68	N/A	33.02	30.17	44.16
	Tiszainoka	Hungary	139500	N/A	N/A	N/A	30.02	34.95	N/A	30.47	28.32	N/A	N/A	N/A	N/A
	Tiszaszentimre	Hungary	31000	32.39	32.74	34.37	31.17	35.95	35.08	27.27	25.50	27.91	41.03	36.02	27.46
	Tomajmonostora	Hungary	9000	30.58	30.44	28.01	36.04	N/A	35.42	29.45	N/A	38.23	29.66	26.54	44.35
	Töltéstava I	Hungary	24800	30.04	26.21	35.81	26.22	28.64	32.37	28.55	26.28	N/A	31.46	30.16	N/A
	Töltéstava II	Hungary	24800	30.29	29.39	29.45	38.60	34.31	36.36	28.05	36.18	N/A	30.63	25.67	26.13
	Töttös	Hungary	5000	30.68	32.03	36.80	N/A	N/A	N/A	31.07	30.04	28.66	N/A	34.03	N/A
	Túrkeve	Hungary	9300	33.13	30.96	29.96	30.80	30.04	27.71	29.18	25.32	23.25	31.08	23.40	24.97
	Újmajor	Hungary	160000	27.07	30.91	28.91	N/A	N/A	N/A	29.47	N/A	25.28	N/A	N/A	26.30
	Újpetre	Hungary	18600	34.26	36.24	N/A	34.24	31.87	N/A	31.27	26.10	N/A	32.85	27.50	N/A
	Vág	Hungary	6000	32.77	N/A	30.03	N/A	N/A	N/A	36.10	N/A	34.78	29.22	N/A	28.77
	Városföld	Hungary	62000	28.82	30.68	28.81	30.03	27.83	28.77	30.77	24.12	27.56	26.15	32.18	29.57
	Vérteskethely	Hungary	160000	31.27	32.89	31.81	N/A	N/A	N/A	26.76	27.52	35.35	38.71	34.07	33.64
	Veszkény	Hungary	150000	27.86	27.30	29.67	N/A	N/A	N/A	24.94	24.08	31.77	27.13	26.63	38.10
	Vörösegyháza	Hungary	88000	28.80	28.42	29.63	N/A	N/A	N/A	28.15	31.04	23.05	24.04	23.05	25.31
	Zalaszentiván	Hungary	9300	27.02	30.33	28.53	N/A	N/A	N/A	29.21	35.90	40.61	33.99	41.78	26.05
	Velky Cetin I	Slovakia	Unkown	30.28	31.34	25.31	N/A	41.04	39.63	27.08	33.50	39.29	28.40	36.57	37.45
	Velky Cetin II	Slovakia	Unkown	36.92	31.16	32.38	N/A	N/A	N/A	N/A	32.53	39.19	N/A	N/A	N/A
	Velky Meder	Slovakia	263500	36.05	32.50	29.93	N/A	N/A	22.31	29.12	25.44	31.05	N/A	N/A	N/A
				N/A: No fluorescent signal above the threshold.
	*In one stock the Cq of the M. hyosynoviae PCR was above the cut-off value (Cq=40.66), so it was considered negative for this pathogen, however the isolation of this bacterium was successful.

## Sheet: Additional table 3
	Additional table 3. Mastermix composition and thermal protocol of the Mycoplasma hyopharyngis, M. hyopneumoniae, M. hyorhinis, and M. hyosynoviae specific qPCR.
		Volume in µl for one sample in the cases of M. hyopharyngis, M. hyopneumoniae, M. hyorhinis	Volume in µl for one sample in the case of M. hyosynoviae
	Nuclease free water	3	2.75
	2x qPCRBIO Probe Mix No-Rox (PCR Biosystems Ltd., London UK)	6	6
	Forward primer (10 µM)	0.4	0.5
	Reverse primer (10 µM)	0.4	0.5
	Probe (10 µM)	0.2	0.25
	Template DNA	2	2
		Temperature	Time
	Polymerase activation	95°C	2 minutes
	45 cycles of:
	Denaturation	95°C	5 seconds
	Annealing and extension	60°C	20 seconds
	PCR reactions were performed using a Bio-Rad C1000 TouchTM Thermal Cycler and the CFX96 Touch QPCR Detection System (Bio-Rad Laboratories, Watford, ND, USA).
	To execute the PCR examination, 0.2 ml 8-Tube PCR Strips (Bio-Rad Laboratories) and 8-cap strips (Bio-Rad Laboratories) or MultiplateTM 96-well PCR plate (Bio-Rad Laboratories) were employed. The selected PCR plate was then sealed with Microseal 'B' PCR Plate Sealing Film (Bio-Rad Laboratories).

## Sheet: Additional table 4
	Additional table 4. Sequence of the gBlock synthetic DNA used in the validation of the Mycoplasma hyopharyngis specific qPCR.
	AAG CGT CTG TAG GTT GTT TAT TAA GTC TGA CGT TAA ATT TTG GGG CTC AAC CCC AAC CCG CGT TAG ATA CTG GTA GAC TAG AGT TAT GTA GAG GTT AGC GGA ATT CCT TGT GAA GCG GTG AAA TGC G

## Sheet: Additional table 5
	Additional table 5. Background information about the M. hyopharyngis synthetic DNA, DNA of the type strains of the porcine mycoplasmas, and 20 bacteria strains which participated in the specificity test.
	Bacteria	Year of isolation	Species	Organ/Sample	Nucleic acid concentration (ng/µl)A	Copy numberB
	Mycoplasma hyopharyngis*				10.00	7.3 x 1010
	Mycoplasma hyorhinis NCTC 10130	1955	swine	nose	3.60	3.98 x 106
	Mycoplasma hyopneumoniae NCTC 10110	1965	swine	lung	3.40	3.49 X 106
	Mycoplasma hyosynoviae NCTC 10167	1976	swine	joint	2.20	2.35 x 106
	Mycoplasma flocculare NCTC 10143	1977	swine	respiratory tract	0.60	7.3 x 105
	Actinobacillus pleuropneumoniae	2023	swine	lung	48.20	1.97 x 107
	Actinobacillus suis	2023	swine	leg	105.40	3.91 x 107
	Bacillus cereus	2023	swine	skin	203.30	3.25 x 107
	Bordetella bronchiseptica	2020	swine	lung	123.90	2.21 x 107
	Clostridium perfringens	2019	swine	intestine	34.30	9.63 x 106
	Erysipelothrix rhusiopathiae	2013	swine	spleen	12.90	6.64 x 106
	Escherichia coli	2022	swine	intestine	343.00	6.91 x 107
	Glaesserella parasuis	2023	swine	lung	89.50	3.61 x 107
	Listeria monocytogenes	2018	sheep	brain	37.10	1.19 x 107
	Pasteurella multocida	2023	swine	lung	44.90	1.81 x 107
	Proteus mirabilis	2021	swine	vaginal swab	388.50	8.78 x 107
	Rhodococcus equi	2002	swine	lymph node	6.00	1.03 x 106
	Salmonella enterica	2009	swine	spleen	362.00	6.71 x 107
	Staphylococcus aureus	2021	swine	joint	355.90	1.18 x 108
	Staphylococcus hyicus	2022	swine	leg	182.80	6.77 x 107
	Streptococcus porcinus	2000	swine	lymph node	32.30	1.5 x 107
	Streptococcus suis	2022	swine	lung	27.80	1.17 x 107
	Trueperella pyogenes	2023	swine	lung	27.80	1.17 x 107
	Yersinia enterocolitica	2018	swine		269.30	5.54 x 107
	Yersinia pseudotuberculosis	2021	lynx	liver	106.20	2.05 x 107
	* due to the lack of the size of the whole genome sequence a gBlock was used for PCR validation, DNA copy number/µl was calculated using the formula provided by the manufacturer.
	A concentration on purity of the extracted DNA were assessed using a NanoDrop 2000/2000c spectrophotometer (Thermo Fisher Scientific, Wilmington, USA). The 260/280 ratio was accepted at or below two.
	B copy number was determined from the measured concentration with the help of an online tool (https://www.technologynetworks.com/tn/tools/copynumbercalculator).

## Sheet: Additional table 6
	Additional table 6. Results of the repeatability test and PCR efficiency examination in the case of the developed Mycoplasma hyopharyngis qPCR.
	Abbreviations
	R2	correlation coefficient
	m	slope
	E	amplification efficiency
	LOD	limit of detection
	Cq	quantification cycle
	SD	standard deviation
	% CV	coefficients of variability
	Intra assay analysis																	Inter-assay analysis
	Date	18.05.2023
	Number of replicates	6																DNA copy number	Cq 18.05.2023	Cq 19.05.2023	Cq 23.05.2023	Mean Cq	SD	% CV
	DNA copy number	106	105	104	103	102		R2	m	E	y-intercept	LOD6	Mean Cq of LOD	SD of Cq of LOD				106	19.47	19.30	18.81	19.19	0.34	1.79
	Mean Cq	19.47	22.92	26.36	29.54	33.00		0.98	-3.23	104.00%	39.17	10^1	36.67	1.19				105	22.92	23.06	22.81	22.93	0.12	0.55
	SD	0.12	0.14	0.11	0.07	0.29												104	26.36	26.41	26.25	26.34	0.08	0.30
	% CV	0.59	0.60	0.41	0.24	0.88												103	29.54	30.44	29.68	29.89	0.49	1.63
																		102	33.00	36.36	33.93	34.43	1.74	5.05
	Date	19.05.2023
	Number of replicates	6																egységesen formázd a hatványszámokat az egész táblázatban, a 4.táblázatban felső indexben vannak a hatványszámok!
	DNA copy number	106	105	104	103	102		R2	m	E	y-intercept	LOD6	Mean Cq of LOD	SD of Cq of LOD
	Mean Cq	19.30	23.06	26.41	30.44	36.37		0.97	-3,90	80.40%	42.60	10^2	36.37	0.81
	SD	0.08	0.06	0.10	0.83	0.81
	% CV	0.43	0.26	0.38	2.72	2.23
	Date	23.05.2023
	Number of replicates	6
	DNA copy number	106	105	104	103	102		R2	m	E	y-intercept	LOD6	Mean Cq of LOD	SD of Cq of LOD
	Mean Cq	18.81	22.81	26.25	29.68	33.93		0.99	-3.69	86.70%	41.05	10^1	33.93	0.17
	SD	0.11	0.03	0.07	0.11	0.17
	% CV	0.57	0.14	0.26	0.38	0.50

## Sheet: Additional table 7
	Additional table 7. Comparison of the qPCR (developed here) and conventional PCR [56] results examining clinical samples.
	ID	Country of origin	qPCR results	Conventional PCR results [56]
			Mean quantification cycle (Cq)
	1	Hungary	28.20	negative
	2	Hungary	29.90	negative
	3	Hungary	27.38	negative
	4	Hungary	31.73	negative
	5	Hungary	28.77	negative
	6	Hungary	29.42	negative
	7	Hungary	28.05	positive
	8	Hungary	33.90	negative
	9	Hungary	26.03	positive
	10	Hungary	28.77	negative
	11	Hungary	28.21	positive
	12	Hungary	29.11	negative
	13	Hungary	27.39	positive
	14	Hungary	28.80	negative
	15	Hungary	28.17	negative
	16	Hungary	28.68	negative
	17	Hungary	27.37	negative
	18	Hungary	28.02	negative
	19	Hungary	27.00	negative
	20	Hungary	25.51	positive

## Sheet: Additional table 8
	Additional table 8. Background information about the applied qPCR methods for the detection of Mycoplasma (M.) hyopneumoniae, M. hyorhinis, and M. hyosynoviae.
	Abbreviations
	Cq	quantification cycle
	E	amplification efficiency
	m	slope
	R2	correlation coefficient
	Number of replicates	6
	Applied Mycoplasma strain	DNA copy number	106	105	104	103	102	101		R2	m	E	y-intercept
	M. hyopneumoniae NCTC 10110	Mean Cq	19.11	22.67	26.27	29.78	33.61	38.61		0.97	-3.82	82.60%	41.72
	M. hyorhinis NCTC 10130	Mean Cq	18.58	22.31	25.87	28.98	33.70	39.60		0.98	-4.04	76.90%	42.26
	M. hyosynoviae NCTC 10167	Mean Cq	17.18	21.35	25.04	28.03	31.61	36.50		0.99	-3.71	86.00%	39.59
